# Supplementary material for: Cortical and Trabecular Bone Modeling and Implications for Bone Functional Adaptation in the Mammalian Tibia
Source: Bioengineering (Basel). 2024 May 20;11(5):514. doi: 10.3390/bioengineering11050514 (PMC11118124; doi:10.3390/bioengineering11050514)
Supplement: Supplementary file 1 [file bioengineering-11-00514-s001.zip]

Archive with 1 entries (1 files):
- bioengineering-3001660-supplementary.pdf
